# Supplementary material for: Targeting Recipient Dendritic Cells with Sialic Acid-Modified Donor Alloantigen Prolongs Skin Transplant Survival
Source: Int J Mol Sci. 2025 Jun 26;26(13):6168. doi: 10.3390/ijms26136168 (PMC12250551; doi:10.3390/ijms26136168)
Supplement: Supplementary file 1 [file ijms-26-06168-s001.zip]

Archive with 1 entries (1 files):
- ijms-3644402-supplementary.pdf
